# Supplementary material for: The Variability and Determinants of Serotiny in Pinus Yunnanensis
Source: Ecol Evol. 2026 Jan 5;16(1):e72838. doi: 10.1002/ece3.72838 (PMC12771665; doi:10.1002/ece3.72838)
Supplement: Supplementary file 1 — Data S1: ece372838‐sup‐0001‐DataS1.zip. [file ECE3-16-e72838-s001.zip]

Archive with 7 entries (7 files):
- ece372838-sup-0004-Supinfo4.csv
- ece372838-sup-0005-Supinfo5.R
- ece372838-sup-0006-Supinfo6.csv
- ece372838-sup-0007-DataS1@trait.xlsx
- ece372838-sup-0001-Supinfo1.opju
- ece372838-sup-0002-Supinfo2.opju
- ece372838-sup-0003-Supinfo3.R
