# Supplementary material for: The Variability and Determinants of Serotiny in Pinus Yunnanensis
Source: Ecol Evol. 2026 Jan 5;16(1):e72838. doi: 10.1002/ece3.72838 (PMC12771665; doi:10.1002/ece3.72838)
Supplement: Supplementary file 1 — Data S1: ece372838‐sup‐0001‐DataS1.zip. [file ECE3-16-e72838-s001.zip › ece372838-sup-0004-Supinfo4.csv]

serotiny	altitude	resin	ph	tp	ashcontent	Bio2	Bio5
61.85	1767	5.79	3.76	0.26	0.43	12.11	27.3
59.26	1895	5.93	3.64	0.23	0.34	11.19	24.7
75.3	1968	6.06	3.67	0.24	0.43	10.98	24.1
80.29	1914	6.33	3.79	0.29	0.35	11.18	25.1
88.89	1905	6.79	3.56	0.21	0.47	11.18	25.1
71.4	2066	6.04	3.85	0.42	0.42	11.04	23.7
6.93	1671	1.99	4.48	0.53	0.32	11.18	27.6
11.26	2555	2.28	4.64	0.51	0.58	11.68	23.3
0.85	2116	2.01	4.83	0.49	0.52	11.15	24.8
10.75	1295	2.05	4.65	1.03	0.68	11.04	28.9
11.5	1399	2.3	3.99	0.53	0.52	11.08	28.4
0.02	2031	2.78	3.72	0.49	0.53	10.88	23.7
0	1213	0.77	6.72	0.67	0.5	9.44	27.2
9.54	1151	1.54	6.06	0.36	0.58	9.04	27.6
2.08	503	1.37	6.56	0.67	1.38	8.83	30.9
0	504	0.52	6.33	0.71	0.88	8.21	31.2
6.94	1230	1.83	6.14	0.52	0.63	7.87	26.3
0	377	0.86	6.6	0.68	0.87	8.22	30.3
