# Supplementary material for: The Variability and Determinants of Serotiny in Pinus Yunnanensis
Source: Ecol Evol. 2026 Jan 5;16(1):e72838. doi: 10.1002/ece3.72838 (PMC12771665; doi:10.1002/ece3.72838)
Supplement: Supplementary file 1 — Data S1: ece372838‐sup‐0001‐DataS1.zip. [file ECE3-16-e72838-s001.zip › ece372838-sup-0005-Supinfo5.R]

library(parameters)
library(ggplot2)
library(piecewiseSEM)
setwd("E:/postgraduate/研一2023-2024学年文献与常用数据/草稿-K4云南松三变种延迟开放/多元回归") 
data1 <- read.csv("piecewiseSEM.csv",header=T)
data1<- as.data.frame(apply(data1, 2, as.numeric))
data1_scaled <- as.data.frame(scale(data1))  
head(data1_scaled)

lm(serotiny~altitude
+Bio2+Bio5+ph+tp+resin+ashcontent,data1_scaled)
XX1model<-lm(serotiny~altitude+Bio2+Bio5+ph+tp+ashcontent+resin,data1_scaled)
summary(XX1model) 

coefs(XX1model,standardize = 'scale')

betaaltitude <-  summary(XX1model)$coefficients[2, 1]
betaBio2 <-  summary(XX1model)$coefficients[3, 1]
betaBio5 <-  summary(XX1model)$coefficients[4, 1]
betaph <-  summary(XX1model)$coefficients[5, 1]
betatp <-  summary(XX1model)$coefficients[6, 1]
betaashcontent <-  summary(XX1model)$coefficients[7, 1]
betaresin <-  summary(XX1model)$coefficients[8, 1]


XX1 <-betaaltitude*data1_scaled$altitude
+betaBio2*data1_scaled$Bio2+betaBio5*data1_scaled$Bio5
+betaph*data1_scaled$ph+betatp*data1_scaled$tp+
  betaashcontent*data1_scaled$ashcontent+betaresin*data1_scaled$resin

data1_scaled$XX1 <- XX1
spatial_psem2 <- psem(
  lm(Bio2 ~ altitude, data = data1_scaled),
  lm(Bio5 ~ altitude, data = data1_scaled),
  lm(ph ~ Bio2+Bio5+tp, data = data1_scaled), 
  lm(tp ~ Bio2+Bio5, data = data1_scaled), 
  lm(ashcontent ~ ph, data = data1_scaled),                
  lm(resin ~tp+ ph+ashcontent, data = data1_scaled),
  lm(serotiny ~tp+ph+resin, data = data1_scaled)    
)
summary(spatial_psem2)
