# Supplementary material for: The Variability and Determinants of Serotiny in Pinus Yunnanensis
Source: Ecol Evol. 2026 Jan 5;16(1):e72838. doi: 10.1002/ece3.72838 (PMC12771665; doi:10.1002/ece3.72838)
Supplement: Supplementary file 1 — Data S1: ece372838‐sup‐0001‐DataS1.zip. [file ECE3-16-e72838-s001.zip › ece372838-sup-0006-Supinfo6.csv]

variant	plot	longitude	latitude	serotiny level£¨%£©
Var.pygmaea	Mouding	101.56	25.32	61.850
	Jinning	102.60	24.64	59.260
	Luliang	103.615	25.096	75.300
	Lubiao	102.25	24.95	80.290
	Qinfeng	102.29	25.16	88.890
	Liujie	102.71	24.49	71.400
AVERAGE	72.83	72.83	72.83	72.832
SD	10.22	10.22	10.22	10.218
CV	0.14	0.14	0.14	0.140
Var.yunnanensis	Datian	101.78	26.27	6.930
	Taian	100.10	26.82	11.260
	Gucheng	100.411	26.976	0.850
	Miyi	102.090	26.893	10.750
	Huimin	101.43	26.83	11.500
	Zhanyi	103.73	25.76	0.020
AVERAGE	6.89	6.89	6.89	6.885
SD	4.81	4.81	4.81	4.812
CV	0.70	0.70	0.70	0.699
Var.tenuifolia	Wusha	104.69	25.07	0.000
	Xinqiao	105.25	25.09	9.540
	Longlin	105.432	24.769	2.080
	Lingyun	106.612	24.225	0.000
	Leye	106.437	24.839	6.940
	Luodian	106.731	25.418	0.000
AVERAGE	3.09	3.09	3.09	3.093
SD	3.79	3.79	3.79	3.788
CV	1.22	1.22	1.22	1.225
