# Supplementary material for: The Variability and Determinants of Serotiny in Pinus Yunnanensis
Source: Ecol Evol. 2026 Jan 5;16(1):e72838. doi: 10.1002/ece3.72838 (PMC12771665; doi:10.1002/ece3.72838)
Supplement: Supplementary file 1 — Data S1: ece372838‐sup‐0001‐DataS1.zip. [file ECE3-16-e72838-s001.zip › ece372838-sup-0007-DataS1@trait.xlsx]

## Sheet: Sheet1
Serotiny (%)	Tree Height (m)	Altitude (m)	Resin content (%)	Calorific value (J/g)	Ash content (%)	Cellulose content (%)	Soil pH	Total phosphorus (g/kg)	Total organic carbon (g/kg)	Total potassium (g/kg)	Total nitrogen (g/kg)	Aridity index	Wildfire activity	Fire radiative power (MW)	Bio1	Bio2	Bio3	Bio4	Bio5	Bio6	Bio7	Bio8	Bio9	Bio10	Bio11	Bio12	Bio13	Bio14	Bio15	Bio16	Bio17	Bio18	Bio19
61.85	1.42	1767	5.79	20866.1	0.43	10.76	3.76	0.26	2.2	21.12	0.12	0.53333	1.7619	29.6143	16.94	12.11	47.86	468.65	27.3	2	25.3	21.75	10.57	21.75	10.57	770	154	10	84.72	426	33	426	33
59.26	2	1895	5.93	20527.9	0.34	15.55	3.64	0.23	0.59	26.68	0.45	0.72873	6.5238	163.352	15.28	11.19	48.24	444.99	24.7	1.5	23.2	19.9	9.2	19.9	9.2	908	178	12	83.32	502	41	502	41
75.3	2.36	1968	6.06	20617	0.43	15.1	3.67	0.24	18.45	38.04	0.84	0.77363	8.9048	290.39	14.56	10.98	47.51	467.32	24.1	1	23.1	19.5	8.22	19.5	8.22	974	182	14	82.39	534	46	534	46
80.29	2.59	1914	6.33	21018.9	0.35	17.4	3.79	0.29	23.72	15.67	0.64	0.68342	9.0476	256.91	15.47	11.18	47.39	450.76	25.1	1.5	23.6	20.08	9.32	20.08	9.32	865	175	12	83.9	480	40	480	40
88.89	2	1905	6.79	19948.7	0.47	16.19	3.56	0.21	11.15	35.83	0.62	0.67739	11.2857	585.576	15.26	11.18	46.99	451.36	25.1	1.3	23.8	19.85	9.1	19.85	9.1	851	174	11	84.74	474	38	386	38
71.4	2.63	2066	6.04	21000.8	0.42	27.75	3.85	0.42	36.68	18.74	1.12	0.81077	16.381	311.79	14.31	11.04	48.22	431.77	23.7	0.8	22.9	18.75	8.4	18.75	8.4	952	187	14	82.68	524	45	524	45
6.93	6.6	1671	1.98	20653.2	0.32	16.98	4.48	0.53	8.75	26.86	0.52	0.51402	22.9048	408.443	17.47	11.18	46.6	457.79	27.6	3.6	24	22.27	11.37	22.27	11.37	770	166	6	91.99	447	23	447	23
11.26	9.47	2555	2.18	20285.8	0.58	19.65	4.64	0.51	5.12	28.27	0.34	0.62069	6.1429	362.067	12.7	11.68	47.27	483.15	23.3	-1.4	24.7	18.23	7.02	18.23	6.43	810	137	11	61.99	365	48	365	63
0.85	11.93	2116	2.01	19362.2	0.52	17.48	4.83	0.49	5.67	18.47	0.33	0.58419	6.1429	362.067	14.71	11.15	47.05	468.67	24.8	1.1	23.7	19.92	8.98	19.92	8.52	798	138	11	63.88	370	46	370	58
10.75	9.8	1295	2.05	20293.8	0.68	19.72	4.65	1.03	16.03	22.11	1.12	0.57788	33.0952	467.505	18.47	11.04	45.25	485.13	28.9	4.5	24.4	23.6	12.02	23.6	12.02	857	195	6	97.85	518	21	518	21
11.5	12.43	1399	2.3	19962.4	0.52	19.91	3.99	0.53	3.49	24.22	0.26	0.53177	41.0476	814.79	18	11.08	45.39	474.44	28.4	4	24.4	22.93	11.68	22.93	11.68	795	170	8	87.64	450	30	450	30
0.02	9.97	2031	2.78	20392.7	0.53	18.43	3.72	0.49	6.7	23.66	0.36	0.76085	4.7143	68.6	13.98	10.88	47.28	469.64	23.7	0.7	23	19.02	7.65	19.02	7.65	964	191	12	85.83	533	38	533	38
0	19.37	1213	0.77	20081.8	0.5	13.41	6.72	0.67	14.78	34.9	0.63	0.94146	9.619	203.433	17.02	9.44	40.35	535.4	27.2	3.8	23.4	22.78	9.68	22.78	9.68	1190	231	17	81.52	645	58	645	58
9.54	17.2	1151	1.74	19845.1	0.58	17.87	6.06	0.36	18.57	36.6	0.68	1.08717	16.0952	317.467	16.98	9.04	37.83	568.65	27.6	3.7	23.9	23.17	9.22	23.17	9.22	1322	254	19	80.88	714	69	714	69
2.08	21.13	503	1.37	20222.7	1.38	13.43	6.56	0.67	12.92	29.19	0.56	1.00155	21.8571	359.457	20.11	8.83	37.27	569.3	30.9	7.2	23.7	26.27	12.33	26.27	12.33	1295	250	12	85.26	728	58	728	58
0	16.57	504	0.52	19992.3	0.88	13.82	6.33	0.71	3.23	29.11	0.17	1.01237	27.0952	408.105	20.51	8.21	35.38	577.45	31.2	8	23.2	26.87	12.72	26.87	12.72	1309	247	16	81.59	716	66	716	66
6.94	18.33	1230	1.93	19626	0.63	18.03	6.14	0.52	5.71	15.46	0.27	1.12789	73	1113.71	15.7	7.87	33.62	581.91	26.3	2.9	23.4	22.23	7.88	22.23	7.88	1270	238	13	81.44	686	55	686	55
0	25.03	377	0.86	19448.1	0.87	16.27	6.6	0.68	6.95	8.59	0.3	1.06748	30.1429	473.224	18.28	8.22	32.22	645.01	30.3	4.8	25.5	24.45	9.7	25.55	9.7	1218	222	20	73.17	619	67	577	67
