# Supplementary material for: The Variability and Determinants of Serotiny in Pinus Yunnanensis
Source: Ecol Evol. 2026 Jan 5;16(1):e72838. doi: 10.1002/ece3.72838 (PMC12771665; doi:10.1002/ece3.72838)
Supplement: Supplementary file 1 — Data S1: ece372838‐sup‐0001‐DataS1.zip. [file ECE3-16-e72838-s001.zip › ece372838-sup-0003-Supinfo3.R]

setwd("E:/postgraduate/研一2023-2024学年文献与常用数据/草稿-K4云南松三变种延迟开放/多元回归") 
dat <- read.csv("piecewiseSEM.csv",header=T)
dat<-data.frame(scale(dat))
fit<-lm(serotiny~.,dat)
summary(fit)

library(MuMIn)

fit_select1<- summary(fit)
fit_select1

stat.lm <- fit_select1$coefficients[-1, ]
stat.lm <- data.frame(stat.lm, check.names = FALSE)
stat.lm$env <- rownames(stat.lm)
stat.lm$sig <- ifelse(stat.lm$'Pr(>|t|)'>0.05, '', ifelse(stat.lm$'Pr(>|t|)'>0.01, '*', ifelse(stat.lm$'Pr(>|t|)'>0.001, '**', '***')))
stat.lm$label <- paste(stat.lm$env, stat.lm$sig)
stat.lm
stat.lm[which(stat.lm$env %in% c('resin', 'ashcontent')),'type'] <- 'chemical'
stat.lm[which(stat.lm$env %in% c('ph', 'tp')),'type'] <- 'soil'
stat.lm[which(stat.lm$env %in% c('Bio2', 'Bio5')),'type'] <- 'climate'
stat.lm[which(stat.lm$env %in% c('altitude')),'type'] <- 'geographical'


stat.lm <- stat.lm[order(stat.lm$type, stat.lm$ Estimate), ]
stat.lm$env <- factor(stat.lm$env, levels = stat.lm$env)

library(ggplot2)
p1 <- ggplot(stat.lm, aes(x = env, y = Estimate, color = type)) +  #x 轴环境变量，y 轴标准化后的回归系数（最后再对 x、y 作个翻转）  
  geom_point(size = 2) +   
  geom_errorbar(aes(ymin = Estimate - `Std. Error`, ymax = Estimate + `Std. Error`), width = 0.1, size = 1, show.legend = FALSE) +  #误差线表示回归系数的标准误  
  scale_color_manual(values = c('#113864', '#DCC069','#E3985B','#954C41'), limits = c('chemical', 'soil', 'climate', 'geographical')) +  
  coord_flip() +  #横纵轴作个翻转  
  geom_hline(yintercept = 0, linetype = 2) +  #0 位置处画一个虚线  
  labs(x = '', y = 'Parameter estimate', color = '') +    
  theme(panel.grid = element_blank(), panel.background = element_blank(),         
        axis.line.x = element_line(), axis.ticks.y = element_blank(),         
        legend.key = element_blank()) +  
  scale_x_discrete(breaks = stat.lm$env, labels = stat.lm$label, position = 'top') +  
  scale_y_continuous(expand = c(0, 0), limits = c(-2, 2))
p1

library(rdacca.hp)
iv <- list(  chemical = dat[c('resin', 'ashcontent')],
             soil = dat[c('ph', 'tp')],
             cliamte=dat[c('Bio2', 'Bio5')],
             geographical=dat[c('altitude')]
)
hp <- rdacca.hp(dat['serotiny'], iv, method = 'RDA', type = 'adjR2')
hp

hp$Total_explained_variation
fit_select1$adj.r.squared

hp.ie <- data.frame(hp$Hier.part, check.names = FALSE)
hp.ie$env <- rownames(hp.ie)
hp.ie$env <- factor(hp.ie$env, levels = rev(hp.ie$env))
hp.ie$exp_var <- ''
hp.ie

p2 <- ggplot(hp.ie, aes(x = exp_var, y = Individual*100, fill = env)) + 
  geom_col(width = 0.6) +  #堆叠柱形图可视化 Individual effect，即 relative effect of estimates
  scale_fill_manual(values = rev(c('#113864','#DCC069','#E3985B','#954C41'))) +
  theme(panel.grid = element_blank(), panel.background = element_blank(),     
        axis.ticks.x = element_blank(), axis.line.y = element_line(color = 'gray30')) +
  labs(x = paste('adjR2 =', round(hp$Total_explained_variation, 4)), y = 'relative effect of estimates (%)', fill = '') +
  scale_x_discrete(position = 'top') +
  scale_y_continuous(limits = c(0, 100), expand = c(0, 0)) 
p2 

library(patchwork)
p2 <- p2 + theme(legend.position = 'none')
p2 + p1 + plot_layout(ncol = 2, widths = c(1, 2))
